# Supplementary material for: Transcriptome Profiling Analysis of Phosphate-Solubilizing Mechanism of Pseudomonas Strain W134
Source: Microorganisms. 2022 Oct 10;10(10):1998. doi: 10.3390/microorganisms10101998 (PMC9609647; doi:10.3390/microorganisms10101998)
Supplement: Supplementary file 1 [file microorganisms-10-01998-s001.zip]

Archive with 1 entries (1 files):
- microorganisms-1895827-supplementary.pdf
